# Supplementary material for: Risk of primary osteoporosis score (RPOPs): an algorithm model for primary osteoporosis risk assessment in grass-roots hospital
Source: BMC Musculoskelet Disord. 2022 Dec 1;23:1041. doi: 10.1186/s12891-022-06014-0 (PMC9713074; doi:10.1186/s12891-022-06014-0)
Supplement: Supplementary file 1 — Additional file 1: Table S1. Patients’ clinicalinformation, the relative expression levels of miRNAs in plasma and the levelsof bone conversion markers β-CTX and T-P1NP in serum. Table S2. Primer sequences (5'to3'). Table S3. All the patients’ clinical information and the detection of relative expression levels were assigned a value. Table S4. Clinical variables assignment. [file 12891_2022_6014_MOESM1_ESM.xlsx]

## Sheet: S1
Table S1. Patients' clinical information, the relative expression levels of miRNAs in plasma and the levels of bone conversion markers β-CTX and T-P1NP in serum
Patient_ID	Gender	Age	BMI	miR21	miR133a	miR182	β-CTx [ng/ml]	t-P1NP [ng/ml]	T_score	Group
90200728	Male	53.9	23.597	1.41817	0.646545	0.564666	0.364	41.44	-0.4	Normal
90200804	Female	48.2	19.2894	0.638751	1.45249	1.22281	0.39	39.95	-1	Normal
90200707	Male	44.8	21.6713	1.58551	1.9076	1.913	0.241	35.42	-0.1	Normal
90200747	Male	35.5	29.891	2.82061	0.527147	0.629823	0.471	50.12	-1	Normal
90200737	Male	33.6	24.9135	1.40425	2.87484	3.30647	0.548	49.25	-0.8	Normal
90200689	Male	21.5	20.5499	1.0792	1.02054	0.370319	0.508	54.55	-0.9	Normal
90200921	Male	51.1	23.255	0.53172	2.28542	1.8869	0.439	33.71	0.4	Normal
90200725	Male	54.3	23.0469	2.8615	0.307391	0.693868	0.347	22.31	-0.8	Normal
90200769	Male	22.6	25.5593	0.483959	0.391631	0.467594	0.383	42.39	-0.1	Normal
280045	Female	47.5	19.1746	0.574742	0.86432	1.8992	0.739	66.85	-0.4	Normal
90204409	Female	52.6	23.634	1.60475	0.700362	1.15108	0.615	108.1	-0.8	Normal
90204416	Male	33.2	26.3465	1.63021	0.780016	0.553515	0.578	70.91	-0.5	Normal
90204406	Female	54	18.1787	1.32582	2.7829	0.615052	0.177	32.03	0.7	Normal
90204405	Female	44.8	23.6244	1.73335	2.26353	1.21604	0.214	35.45	0.5	Normal
90204484	Female	33.3	26.9531	0.540366	0.554784	0.805034	0.192	21.07	-0.3	Normal
90204491	Male	41	26.1752	0.524257	0.622394	0.330211	0.566	53.49	0.3	Normal
90203939	Male	24.1	22.8571	0.625371	2.91686	1.02549	0.635	87.78	-0.8	Normal
90200700	Male	50.7	28.6048	1.64473	2.45383	1.2241	0.384	34.47	-0.6	Normal
90200785	Male	49.1	24.6303	0.860242	0.289452	0.464377	0.684	73.63	-0.1	Normal
90200806	Female	49.1	23.815	0.554323	0.69815	0.587403	0.309	29.08	-1	Normal
90200746	Male	52.2	26.0276	0.849116	1.76886	0.917029	0.443	47.78	-0.2	Normal
90204689	Female	20.1	21.7738	1.56492	1.99083	1.16886	0.411	59.34	-0.8	Normal
90203935	Male	29.6	24.8016	1.13314	3.03959	2.2059	0.347	30.77	0.3	Normal
90200074	Male	26.3	27.852	0.683929	1.83533	0.806091	0.449	58.07	0.6	Normal
90200817	Male	53.9	24.1672	0.612673	2.65042	1.98019	0.291	35.79	-0.6	Normal
90200821	Male	39.2	26.5731	0.519996	0.292492	4.10749	0.457	58.1	-0.8	Normal
90200712	Male	39.2	26.5731	0.872595	2.33079	2.34346	0.294	41.53	-0.4	Normal
90200723	Male	46.7	27.1178	0.72519	1.66676	0.701691	0.369	34.85	-0.1	Normal
90203447	Male	20.7	25.2493	0.930393	0.754094	0.761742	0.896	60.67	-1.5	Osteopenia
90200682	Male	28.8	20.0773	1.9588	0.0112967	1.72962	0.445	40.07	-2.2	Osteopenia
172158	Female	77.2	29.1363	0.55508	0.00853171	1.75247	0.149	43.56	-2.4	Osteopenia
90203856	Female	58.3	23.833	0.74261	0.00776957	1.95267	0.214	28.11	-1.1	Osteopenia
90203860	Female	57.5	27.5312	1.12753	0.00707552	4.22937	0.413	40.43	-1.3	Osteopenia
90203859	Female	56.2	19.4771	0.514759	0.00644346	1.36482	0.721	70.39	-1.1	Osteopenia
90203858	Female	59.3	21.1927	0.746314	0.00586786	0.385668	0.151	29.78	-2.4	Osteopenia
90200791	Male	48.2	23.5883	0.592114	0.00334692	4.72046	0.341	28.96	-2.2	Osteopenia
90200770	Male	21.9	28.7197	0.560649	0.00304794	3.84989	1.05	123.1	-1.8	Osteopenia
902196278	Male	48.3	26.2596	0.226139	0.00144176	0.939162	0.348	43.26	-1.1	Osteopenia
295331	Female	60.9	25	1.76642	0.000748895	1.04434	1.14	78.76	-2	Osteopenia
90200745	Male	48.9	26.079	1.56443	2.66933	1.80209	0.27	39.1	-2	Osteopenia
238393	Female	64.2	18.7305	0.764472	2.66175	9.08111	0.499	33.56	-1.4	Osteopenia
90200805	Female	47.5	22.3081	0.632449	1.1888	7.51282	0.344	31.78	-1.5	Osteopenia
295475	Male	64.3	18.3655	0.813838	0.88334	9.66753	0.906	36.54	-2.1	Osteopenia
90200779	Male	31.6	21.2953	1.11721	1.89896	13.2712	0.488	51.57	-1.4	Osteopenia
90200729	Male	42.5	24.0238	0.620817	0.608403	2.10687	0.71	38.01	-2	Osteopenia
90200687	Female	22.3	22.2222	0.664215	4.39452	1.63086	0.364	54.1	-1.2	Osteopenia
90204656	Male	67.4	22.1367	0.359277	2.15244	2.71653	0.333	36.17	-1.3	Osteopenia
90200767	Male	33.7	24.2215	2.45186	2.83587	2.54461	0.374	41.64	-1.8	Osteopenia
138199	Male	63.9	22.6474	1.19252	0.836276	2.92355	0.175	34.82	-1.8	Osteopenia
115311	Female	59.2	19.487	1.47575	0.761571	4.01384	0.604	42.6	-1.8	Osteopenia
90204728	Male	39.5	28.9051	0.572615	0.523787	1.45618	0.244	32.91	-2.2	Osteopenia
90205575	Male	34.9	19.3698	0.766222	0.476997	0.67074	0.719	81.99	-1.6	Osteopenia
90204723	Male	56.2	24.6097	0.632254	0.395583	1.10923	0.566	67.26	-1.9	Osteopenia
90206419	Female	57.4	23.0112	0.634233	0.205477	2.72023	0.405	43.05	-1.4	Osteopenia
211914	Female	74.8	24	0.813051	0.128697	1.14905	0.394	53.34	-2.4	Osteopenia
244991	Female	77.5	22.8928	0.901108	0.0885141	0.645207	0.358	57.16	-2.2	Osteopenia
137279	Female	77.1	21.573	1.20124	0.673486	0.955159	0.496	44.19	-3.7	Osteoporosis
256064	Male	65.3	23.4375	1.02954	1.06531	1.92958	0.511	45.97	-3.5	Osteoporosis
A01138493	Female	68.9	22.6003	0.427331	0.811411	0.650602	0.302	34.24	-2.5	Osteoporosis
90203949	Female	33.5	15.8169	1.34873	1.29906	3.03545	0.306	47.44	-2.7	Osteoporosis
279929	Female	80.4	19.5556	0.632758	1.72262	0.724192	0.619	41.1	-4.3	Osteoporosis
116075	Female	86.3	20.8117	1.04186	2.25737	0.88035	0.409	39.52	-3.2	Osteoporosis
90200756	Male	36.8	17.301	0.494561	2.7382	0.976453	0.3	40.28	-2.7	Osteoporosis
258190	Female	73.9	21.6441	0.517582	4.11133	1.30522	0.666	47.22	-4.4	Osteoporosis
295532	Male	58.7	25.4581	0.557297	5.42417	1.1918	0.691	122.1	-3.7	Osteoporosis
201194	Male	74.8	20.0796	0.679229	1.68331	4.38669	0.403	48.97	-3.1	Osteoporosis
90205536	Female	68.9	21.3675	0.837022	1.21161	1.61874	0.557	49.33	-2.7	Osteoporosis
90201230	Female	61.4	18.0662	1.05827	2.7907	1.30037	0.766	73.34	-3.7	Osteoporosis
295840	Female	70	20.2848	0.394578	0.873375	0.297814	0.954	84.22	-3	Osteoporosis
B04185412	Female	69.9	17.7458	0.202575	0.854349	1.67423	0.32	42.97	-3.8	Osteoporosis
295486	Female	66.8	16.6468	1.61154	0.591831	0.989024	1.24	93.74	-3.6	Osteoporosis
285987	Female	70	19.1111	0.444637	2.62189	0.363528	0.962	58.67	-2.7	Osteoporosis
150170	Female	71	19.5312	0.186132	0.638486	0.200701	0.529	44.94	-3	Osteoporosis
90205198	Male	52	26.4236	0.15399	1.71164	0.417346	0.462	65.11	-2.8	Osteoporosis
103605	Female	82	17.9418	0.313662	1.66732	1.07154	0.755	59.59	-3.2	Osteoporosis
296135	Female	56	18.5178	0.185465	1.12555	0.268613	0.495	49.07	-3.4	Osteoporosis
90205298	Male	55	20.4467	0.848451	1.53559	0.516117	0.599	68.96	-3.3	Osteoporosis
296279	Female	69	19.1467	0.598946	1.17256	0.828787	0.192	22.37	-3.1	Osteoporosis
275040	Male	79	24.2188	0.197925	3.68306	0.691708	0.373	49.96	-3	Osteoporosis
296423	Female	72	21.6441	0.273001	1.01989	0.342061	0.589	80.56	-3.6	Osteoporosis
296452	Female	57	23.3091	0.606021	3.03685	0.459295	0.648	67.76	-2.6	Osteoporosis
296617	Female	71	24.974	0.296455	0.694178	0.52953	0.218	15.07	-2.7	Osteoporosis
292624	Female	55	16.1843	0.34754	2.28674	1.36921	0.119	35.56	-2.5	Osteoporosis
22965324	Female	53	19.6506	0.00120484	0.467565	0.29469	2.51	383.2	-2.7	Osteoporosis
251313	Female	58.3	19.313	1.62084	0.484651	1.16303	0.699	48.51	0.3	Normal
90184185	Female	27.5	19.1953	0.61899	0.225691	1.48104	0.338	46.56	-0.9	Normal
90200694	Male	48.4	29.3575	0.865774	0.363233	0.574716	0.411	44.6	-0.1	Normal
90200755	Male	38.2	27.2173	0.959447	2.10884	2.56143	0.474	57.34	0.5	Normal
A00619121	Female	58.3	19.9792	1.64281	1.52327	2.72263	0.618	51.76	-0.6	Normal
90200690	Male	51.5	20.9573	0.771501	1.30682	1.76248	0.341	36.98	-0.2	Normal
278937	Male	63.5	14.1969	1.72511	0.166521	0.643346	0.181	26.93	-0.8	Normal
90200807	Male	55.4	20.0155	1.00465	3.55551	1.56593	0.655	62.5	1	Normal
90200743	Male	47.6	23.1834	1.22766	0.489404	0.332569	0.484	66.6	-0.9	Normal
90204582	Female	34.8	22.8571	1.59689	0.687751	0.369372	0.417	35.96	-0.3	Normal
90200784	Male	32.5	27.5482	1.34504	1.11357	1.36831	0.357	32.48	-0.1	Normal
90200744	Male	36.7	24.4473	0.640693	0.647721	0.800135	0.603	57.48	-0.3	Normal
90202219	Male	48	25.4694	0.433284	0.00277567	2.01938	0.396	43.2	-2.3	Osteopenia
295696	Male	66.9	23.5294	2.09807	0.328064	1.88386	0.708	46.26	-1.2	Osteopenia
90204142	Female	24.8	19.1467	0.399786	0.00131297	1.73625	0.366	45.51	-1.1	Osteopenia
208829	Female	58.8	23.7812	0.302438	0.155184	0.29679	1.17	46.09	-1.5	Osteopenia
90184664	Female	24.5	17.2248	2.08825	0.667663	24.8062	0.471	41.76	-1.4	Osteopenia
90200812	Male	50.5	24.093	0.394202	3.45877	1.76292	0.72	68.14	-1.4	Osteopenia
90200808	Male	52.2	24.2215	0.494496	0.360245	0.920944	0.322	48.36	-2	Osteopenia
90206423	Male	51.9	23.8281	1.10643	0.225633	1.24171	0.202	48.8	-2.1	Osteopenia
90091723	Female	36.5	19.5312	0.404897	0.187122	0.648507	0.521	72.89	-1.1	Osteopenia
295760	Female	56.5	24.974	0.924578	0.170406	0.528755	0.508	73.04	-1.1	Osteopenia
189352	Male	59.3	22.1453	0.50634	0.0806071	0.733235	0.445	31.64	-1.5	Osteopenia
295857	Female	59.2	16.2331	1.35519	0.0217484	1.72668	0.822	55.23	-1.6	Osteopenia
253319	Male	83.4	19.0451	0.923988	2.12582	0.760952	2.36	1138	-2.9	Osteoporosis
295242	Male	70.8	28.4799	0.750193	0.907715	0.619666	0.253	32.33	-3	Osteoporosis
295285	Female	65.3	25.1096	0.994326	0.747663	1.42596	0.184	26.04	-2.8	Osteoporosis
284602	Female	65.4	17.6254	0.809551	3.86945	2.25198	0.156	16.1	-3.4	Osteoporosis
G26550169	Female	63.9	19.7239	0.869725	0.433121	0.364533	0.368	57.53	-3.9	Osteoporosis
288204	Female	84.5	19.5006	0.711548	2.57632	1.32004	0.723	56.89	-5	Osteoporosis
295844	Male	77.9	20.2812	1.45922	2.84723	0.542432	0.423	22.02	-4.3	Osteoporosis
230716	Male	74.9	24.8016	0.251137	0.872568	1.55233	0.336	36.98	-2.7	Osteoporosis
198902	Female	83	23.0112	0.295792	0.93048	0.776503	0.526	55.31	-3.4	Osteoporosis
285939	Male	58	22.9591	0.305577	6.14398	0.67059	0.623	96.95	-2.5	Osteoporosis
218007	Male	76	16.4474	0.11767	3.42149	0.618923	0.241	23.37	-3.5	Osteoporosis
181943	Female	71	20.5457	0.655831	1.32569	1.24706	0.368	58.29	-3.7	Osteoporosis

## Sheet: S2
Table S2. Primer sequences(5'to3')
hsa-miR-182-5p-RT	GTCGTATCGACTGCAGGGTCCGAGGTATTCGCAGTCGATACGACAGTGTG
hsa-miR-182-5p-F	GGCTTTGGCAATGGTAGAACT
hsa-miR-21-5p-RT	GTCGTATCGACTGCAGGGTCCGAGGTATTCGCAGTCGATACGACTCAACA
hsa-miR-21-5p-F	GCCGGCTAGCTTATCAGACTGA
hsa-miR-133a-3p-RT	GTCGTATCGACTGCAGGGTCCGAGGTATTCGCAGTCGATACGACCAGCTG
hsa-miR-133a-3p-F	GGCTTTGGTCCCCTTCAAC
common-R	ACTGCAGGGTCCGAGGTATT
U6-F	TGCTTCGGCAGCACATATAC
U6-R	TCACGAATTTGCGTGTCATC

## Sheet: S3
Table S3: All the patients' clinical information and the detection of relative expression levels were assigned a value
Patient_ID	Gender	Age	BMI	miR21.zscore	miR133a.zscore	miR182.zscore	β_CTx.zscore	t_P1NP.zscore	Status	pre.RPOPs	RPOPs value
90200728	0	0	1	0.966102	-0.136019	-0.447015	-0.436212	-0.19049	0	0	-0.563949
90200804	1	0	1	-0.447525	0.370031	-0.211999	-0.35853	-0.20467	0	0	-0.199899
90200707	0	0	1	1.26961	0.6558	0.0344622	-0.803705	-0.24778	0	0	-0.515572
90200747	0	0	3	3.50968	-0.210989	-0.423748	-0.116522	-0.107886	0	0	-0.984739
90200737	0	0	2	0.940843	1.26313	0.532055	0.113535	-0.116166	0	0	-0.123019
90200689	0	0	1	0.351317	0.0988148	-0.516414	-0.0059755	-0.065728	0	0	-0.398289
90200921	0	0	1	-0.641645	0.893032	0.0251421	-0.21213	-0.264053	0	0	-0.0551284
90200725	0	0	1	3.58384	-0.348974	-0.400878	-0.487003	-0.372542	0	0	-1.05381
90200769	0	0	2	-0.728268	-0.29608	-0.481678	-0.379444	-0.181449	0	0	-0.2445
280045	1	0	1	-0.563617	0.000722019	0.0295332	0.684195	0.0513257	0	1	0.0839585
90204409	1	0	1	1.30449	-0.102227	-0.237613	0.313714	0.443884	0	0	-0.427464
90204416	0	0	2	1.35066	-0.0522126	-0.450997	0.203167	0.0899629	0	0	-0.529715
90204406	1	0	0	0.798601	1.2054	-0.429023	-0.994921	-0.280041	0	0	-0.620807
90204405	1	0	1	1.53774	0.879284	-0.214418	-0.884374	-0.247494	0	0	-0.667339
90204484	1	0	2	-0.625964	-0.193636	-0.361182	-0.950105	-0.384342	0	0	-0.318777
90204491	0	0	2	-0.65518	-0.151183	-0.530736	0.167314	-0.0758156	0	0	-0.182609
90203939	0	0	1	-0.471792	1.28951	-0.282461	0.373469	0.250507	0	0	-0.0955097
90200700	0	0	3	1.37701	0.998779	-0.211539	-0.376457	-0.256821	0	0	-0.549446
90200785	0	0	2	-0.0458102	-0.360238	-0.482827	0.519869	0.115848	0	0	-0.221686
90200806	1	0	1	-0.60065	-0.103616	-0.438896	-0.600538	-0.308115	0	0	-0.29136
90200746	0	0	2	-0.065988	0.568683	-0.32119	-0.200179	-0.130155	0	0	-0.283688
90204689	1	0	1	1.23225	0.708057	-0.231264	-0.295787	-0.0201437	0	0	-0.515133
90203935	0	0	2	0.449145	1.36657	0.139051	-0.487003	-0.292032	0	0	-0.269239
90200074	0	0	2	-0.365586	0.61042	-0.360804	-0.182253	-0.0322297	0	0	-0.237582
90200817	0	0	2	-0.494821	1.12221	0.0584527	-0.654317	-0.244259	0	0	-0.146538
90200821	0	0	2	-0.662908	-0.358329	0.818089	-0.158351	-0.0319442	0	1	0.235586
90200712	0	0	2	-0.0234045	0.92152	0.188174	-0.645354	-0.189634	0	0	-0.189181
90200723	0	0	2	-0.290751	0.504573	-0.398085	-0.421273	-0.253204	0	0	-0.305482
90203447	0	0	2	0.0814217	-0.0684889	-0.376641	1.15327	-0.00748668	1	0	-0.101017
90200682	0	0	1	1.94662	-0.534892	-0.0310215	-0.194204	-0.203528	1	0	-0.563508
172158	1	1	3	-0.599276	-0.536628	-0.0228646	-1.07858	-0.170315	1	1	2.29272
90203856	1	1	1	-0.259158	-0.537106	0.0486276	-0.884374	-0.317346	1	1	2.28614
90203860	1	1	2	0.438971	-0.537542	0.86161	-0.289812	-0.200102	1	1	2.53911
90203859	1	1	1	-0.672407	-0.537939	-0.161288	0.630415	0.0850143	1	1	2.5487
90203858	1	1	1	-0.25244	-0.5383	-0.510933	-1.0726	-0.301453	1	1	2.05702
90200791	0	0	1	-0.532109	-0.539883	1.03697	-0.50493	-0.309257	1	1	0.228425
90200770	0	0	3	-0.589178	-0.540071	0.726103	1.61339	0.586632	1	1	0.490577
902196278	0	0	2	-1.19587	-0.541079	-0.313286	-0.484016	-0.17317	1	0	-0.114496
295331	1	1	2	1.59772	-0.541515	-0.275728	1.88228	0.164668	1	1	2.29014
90200745	0	0	2	1.23136	1.13409	-0.00514584	-0.71706	-0.212759	1	0	-0.507439
238393	1	1	1	-0.219506	1.12933	2.59412	-0.0328653	-0.265481	1	1	3.31428
90200805	1	0	1	-0.458954	0.204461	2.03409	-0.495967	-0.28242	1	1	0.565042
295475	0	1	0	-0.129971	0.0126644	2.80352	1.18315	-0.237121	1	1	3.57728
90200779	0	0	1	0.420242	0.650373	4.09036	-0.0657305	-0.0940874	1	1	1.19083
90200729	0	0	2	-0.480051	-0.159968	0.103689	0.59755	-0.223132	1	1	0.0793058
90200687	1	0	1	-0.401341	2.21733	-0.0662867	-0.436212	-0.0700105	1	0	-0.17088
90204656	0	1	1	-0.954403	0.809531	0.321391	-0.528832	-0.240642	1	1	2.57414
90200767	0	0	2	2.84089	1.23866	0.260002	-0.406334	-0.188587	1	0	-0.667624
138199	0	1	1	0.556829	-0.0168867	0.395317	-1.0009	-0.25349	1	1	2.23263
115311	1	1	1	1.07054	-0.0637938	0.78465	0.280849	-0.179451	1	1	2.48919
90204728	0	0	3	-0.567474	-0.213099	-0.128666	-0.794742	-0.271666	1	0	-0.222098
90205575	0	0	1	-0.216333	-0.242478	-0.409137	0.62444	0.195406	1	0	-0.145718
90204723	0	1	2	-0.459309	-0.293598	-0.252556	0.167314	0.0552274	1	1	2.39754
90206419	1	1	1	-0.455718	-0.412965	0.322713	-0.313714	-0.175168	1	1	2.51643
211914	1	1	2	-0.131399	-0.461176	-0.238337	-0.346579	-0.0772431	1	1	2.25285
244991	1	1	1	0.0283079	-0.486407	-0.418254	-0.454138	-0.0408898	1	1	2.14125
137279	1	1	1	0.572654	-0.119102	-0.307574	-0.0418285	-0.16432	1	1	2.14666
256064	0	1	1	0.261249	0.126922	0.0403825	0.00298775	-0.14738	1	1	2.33523
A01138493	1	1	1	-0.830974	-0.0324995	-0.416328	-0.621452	-0.259009	1	1	2.27674
90203949	1	0	0	0.840146	0.273695	0.435277	-0.609501	-0.133391	1	0	-0.260675
279929	1	1	1	-0.458394	0.539646	-0.39005	0.325665	-0.193726	1	1	2.37616
116075	1	1	1	0.283586	0.875418	-0.334287	-0.301763	-0.208762	1	1	2.14804
90200756	0	0	0	-0.70904	1.17733	-0.29997	-0.627428	-0.201529	1	0	-0.226713
258190	1	1	1	-0.667288	2.03952	-0.182572	0.466089	-0.135484	1	1	2.51234
295532	0	1	2	-0.595256	2.86386	-0.223073	0.540783	0.577116	1	1	2.49718
201194	0	1	1	-0.374111	0.514967	0.917788	-0.319689	-0.11883	1	1	2.70818
90205536	1	1	1	-0.0879231	0.218787	-0.0706165	0.140424	-0.115404	1	1	2.38608
90201230	1	1	0	0.313344	1.21029	-0.184304	0.764864	0.113088	1	1	2.37621
295840	1	1	1	-0.890377	0.00640784	-0.542305	1.32656	0.216628	1	1	2.5751
B04185412	1	1	0	-1.23861	-0.00553865	-0.0508017	-0.567673	-0.17593	1	1	2.49127
295486	1	1	0	1.3168	-0.170374	-0.295481	2.18106	0.307226	1	1	2.38739
285987	1	1	1	-0.799586	1.1043	-0.518839	1.35046	-0.0265198	1	1	2.57013
150170	1	1	1	-1.26843	-0.141079	-0.576983	0.0567673	-0.157182	1	1	2.41893
90205198	0	0	2	-1.32673	0.532754	-0.499621	-0.143412	0.0347668	1	0	-0.0969477
103605	1	1	0	-1.03713	0.504928	-0.266017	0.731999	-0.0177646	1	1	2.59861
296135	1	1	1	-1.26964	0.164746	-0.552732	-0.0448163	-0.117879	1	1	2.41038
90205298	0	1	1	-0.0671943	0.422214	-0.464351	0.26591	0.0714056	1	1	2.26567
296279	1	1	1	-0.519718	0.194269	-0.3527	-0.950105	-0.371971	1	1	2.18401
275040	0	1	2	-1.24704	1.77061	-0.40165	-0.409322	-0.109409	1	1	2.397
296423	1	1	1	-1.11088	0.0984039	-0.526505	0.236032	0.181798	1	1	2.43714
296452	1	1	1	-0.506885	1.36485	-0.484642	0.41231	0.0599857	1	1	2.367
296617	1	1	2	-1.06834	-0.10611	-0.459562	-0.872423	-0.441442	1	1	2.26405
292624	1	1	0	-0.975689	0.893858	-0.159721	-1.16821	-0.246447	1	1	2.3011
22965324	1	0	1	-1.60383	-0.248401	-0.54342	5.9755	3.06189	1	1	0.980587
251313	1	1	1	1.33367	-0.687494	-0.233345	0.564685	-0.123208	0	1	2.13115
90184185	1	0	1	-0.483365	-0.897809	-0.119789	-0.513893	-0.141765	0	0	-0.187227
90200694	0	0	3	-0.0357755	-0.786104	-0.443426	-0.295787	-0.160418	0	0	-0.348464
90200755	0	0	2	0.134118	0.6316	0.266007	-0.107559	-0.0391768	0	0	-0.100444
A00619121	1	1	1	1.37352	0.156026	0.323571	0.322677	-0.0922792	0	1	2.27736
90200690	0	0	1	-0.206759	-0.0197686	-0.01929	-0.50493	-0.232934	0	0	-0.203084
278937	0	1	0	1.52279	-0.945864	-0.418919	-0.98297	-0.328575	0	1	1.76717
90200807	0	1	1	0.216094	1.80652	-0.0894728	0.433224	0.00992863	0	1	2.3715
90200743	0	0	1	0.620576	-0.683633	-0.529894	-0.0776815	0.0489465	0	0	-0.466357
90204582	1	0	1	1.29023	-0.522545	-0.516752	-0.277861	-0.242641	0	0	-0.623022
90200784	0	0	2	0.833457	-0.176712	-0.160042	-0.457126	-0.275758	0	0	-0.441861
90200744	0	0	2	-0.444003	-0.555055	-0.362931	0.277861	-0.0378445	0	0	-0.145208
90202219	0	0	2	-0.820177	-1.07885	0.0724487	-0.340604	-0.173741	1	0	-0.0264905
295696	0	1	1	2.19922	-0.814666	0.0240559	0.591575	-0.14462	1	1	2.06136
90204142	1	0	1	-0.880931	-1.08004	-0.028654	-0.430236	-0.151758	1	0	-0.0655706
208829	1	1	1	-1.05749	-0.955072	-0.54267	1.97192	-0.146238	1	1	2.71644
90184664	1	0	0	2.18141	-0.538859	8.20936	-0.116522	-0.187445	1	1	2.28922
90200812	0	0	2	-0.891059	1.72795	-0.0191297	0.627428	0.063602	1	1	0.11949
90200808	0	0	2	-0.709158	-0.78853	-0.319792	-0.561697	-0.124636	1	0	-0.222454
90206423	0	0	1	0.400701	-0.897856	-0.205251	-0.920227	-0.120448	1	0	-0.454188
90091723	1	0	1	-0.871662	-0.929133	-0.417076	0.0328653	0.108806	1	0	-0.124552
295760	1	1	2	0.0708758	-0.942709	-0.459838	-0.0059755	0.110233	1	1	2.1948
189352	0	1	1	-0.687677	-1.01564	-0.386821	-0.194204	-0.283752	1	1	2.33248
295857	1	1	0	0.851868	-1.06344	-0.0320713	0.932178	-0.0592568	1	1	2.35561
253319	0	1	1	0.0698051	0.645392	-0.376923	5.52734	10.245	1	1	3.16468
295242	0	1	3	-0.245404	-0.3439	-0.427375	-0.767852	-0.277186	1	1	2.13673
295285	1	1	2	0.197376	-0.473887	-0.139456	-0.974007	-0.337045	1	1	2.11833
284602	1	1	0	-0.137747	2.06149	0.155506	-1.05766	-0.43164	1	1	2.27102
G26550169	1	1	1	-0.0286097	-0.729343	-0.51848	-0.424261	-0.0373687	1	1	2.12206
288204	1	1	1	-0.315493	1.01127	-0.177278	0.636391	-0.0434593	1	1	2.4763
295844	0	1	1	1.04055	1.23128	-0.454954	-0.259934	-0.375302	1	1	1.96909
230716	0	1	2	-1.15053	-0.372445	-0.0943321	-0.519869	-0.232934	1	1	2.46743
198902	1	1	1	-1.06954	-0.325411	-0.37137	0.047804	-0.0584954	1	1	2.45158
285939	0	1	1	-1.0518	3.90876	-0.409191	0.337616	0.337774	1	1	2.48424
218007	0	1	0	-1.3926	1.69768	-0.42764	-0.803705	-0.362454	1	1	2.34851
181943	1	1	1	-0.416546	-0.00444088	-0.203341	-0.424261	-0.0301361	1	1	2.30607

## Sheet: S4
Table S4. Clinical variables assignment.
Characteristic	0	1	2	3
Gender	Male	Female	——	——
Age	<55	≧55	——	——
BMI	<18.5	≧18.5,﹤24	≧24, ﹤28	≧28
